# Supplementary material for: Functional Alteration in the Brain Due to Tumour Invasion in Paediatric Patients: A Systematic Review
Source: Cancers (Basel). 2023 Apr 6;15(7):2168. doi: 10.3390/cancers15072168 (PMC10093754; doi:10.3390/cancers15072168)
Supplement: Supplementary file 1 [file cancers-15-02168-s001.zip]

Archive with 1 entries (1 files):
- cancers-2255486-supplementary.pdf
